# Supplementary material for: Phosphatidic Acid Accumulates at Areas of Curvature in Tubulated Lipid Bilayers and Liposomes
Source: Biomolecules. 2022 Nov 17;12(11):1707. doi: 10.3390/biom12111707 (PMC9687397; doi:10.3390/biom12111707)
Supplement: Supplementary file 1 [file biomolecules-12-01707-s001.zip]

Archive with 1 entries (1 files):
- biomolecules-1971922-supplementary.pdf
